# Supplementary material for: Genetic Spectrum and Cascade Screening of Familial Hypercholesterolemia in Routine Clinical Setting in Hong Kong
Source: Genes (Basel). 2023 Nov 13;14(11):2071. doi: 10.3390/genes14112071 (PMC10671696; doi:10.3390/genes14112071)
Supplement: Supplementary file 1 [file genes-14-02071-s001.zip]

Archive with 1 entries (1 files):
- genes-2719858-supplementary.pdf
